# Supplementary material for: 6-(1H-Tetra­zol-5-yl)-1H-indole monohydrate
Source: Acta Crystallogr Sect E Struct Rep Online. 2011 Feb 23;67(Pt 3):o692. doi: 10.1107/S1600536811003990 (PMC3052125; doi:10.1107/S1600536811003990)
Supplement: Supplementary file 2 [file e-67-0o692-Isup2.hkl]

# 
# h,k,l, Fc-squared, Fo-squared, sigma(Fo-squared) and status flag 
# 
data_I
_shelx_title ' 1 IN P2(1)/C' 
_shelx_refln_list_code          4 
_shelx_F_calc_maximum      126.43 
_exptl_crystal_F_000       424.00 
_reflns_d_resolution_high  0.8413 
 
loop_ 
 _symmetry_equiv_pos_as_xyz 
 'x, y, z' 
 '-x, y+1/2, -z+1/2' 
 '-x, -y, -z' 
 'x, -y-1/2, z-1/2' 
 
_cell_length_a    17.1754 
_cell_length_b     4.0653 
_cell_length_c    14.4212 
_cell_angle_alpha  90.000 
_cell_angle_beta  107.594 
_cell_angle_gamma  90.000 
 
_shelx_F_squared_multiplier     1.000 
 
loop_ 
 _refln_index_h 
 _refln_index_k 
 _refln_index_l 
 _refln_F_squared_calc 
 _refln_F_squared_meas 
 _refln_F_squared_sigma 
 _refln_observed_status 
   3   0   0      514.46      477.12     23.02 o 
   4   0   0     6657.81     6410.12    136.84 o 
   5   0   0      401.56      388.91     17.31 o 
   6   0   0     1717.08     1739.57     53.60 o 
   7   0   0      281.32      288.69     18.56 o 
   8   0   0      341.02      361.00     30.51 o 
   9   0   0       49.98       61.20     11.75 o 
  10   0   0      512.95      566.39     38.75 o 
  11   0   0      103.58       75.47     20.62 o 
  12   0   0       50.37       50.18     17.56 o 
  13   0   0        2.35       27.71     14.13 o 
  14   0   0      626.53      583.27     58.02 o 
  15   0   0      572.55      519.06     50.52 o 
  16   0   0     1112.44     1088.93     78.24 o 
  17   0   0      186.34      180.84     32.53 o 
  18   0   0       14.25       43.63     29.30 o 
  19   0   0       53.36       48.98     37.72 o 
   1   1   0      467.17      411.48     15.29 o 
   2   1   0       75.72       73.32      5.05 o 
   3   1   0    14147.40    13352.79    118.82 o 
   4   1   0       42.23       41.58      1.87 o 
   5   1   0      193.01      197.81      6.06 o 
   6   1   0       71.70       68.49      3.28 o 
   7   1   0      205.72      222.25     12.86 o 
   8   1   0        1.65        5.79      2.49 o 
   9   1   0      437.61      437.36     18.84 o 
  10   1   0        9.31       26.20      7.87 o 
  11   1   0      149.56      143.74      9.24 o 
  12   1   0      122.16      109.08     10.75 o 
  13   1   0      119.79       96.08     11.85 o 
  14   1   0       27.59       18.75      8.24 o 
  15   1   0        3.03        4.39      7.18 o 
  16   1   0       13.77       26.40     15.01 o 
  17   1   0       14.88        0.00     15.24 o 
  18   1   0       11.52        2.98     12.77 o 
  19   1   0      120.81      126.78     54.69 o 
   0   2   0       65.40      100.37     25.45 o 
   1   2   0      248.08      231.94     14.83 o 
   2   2   0       65.32       61.87      7.08 o 
   3   2   0       32.28       36.52      4.41 o 
   4   2   0      154.47      149.21      7.23 o 
   5   2   0        4.87        4.49      2.76 o 
   6   2   0      733.75      686.37     32.17 o 
   7   2   0       90.39      110.03     16.29 o 
   8   2   0      199.37      195.92     18.80 o 
   9   2   0       15.66        1.61      7.61 o 
  10   2   0      268.06      279.43     25.37 o 
  11   2   0        0.95        0.00     10.46 o 
  12   2   0      189.67      192.62     24.61 o 
  13   2   0        0.01       43.61     23.46 o 
  14   2   0        2.43        1.89     12.14 o 
  15   2   0       12.44       13.86     14.85 o 
  16   2   0       36.85       32.00     16.68 o 
  17   2   0        7.97       48.76     32.58 o 
   1   3   0       41.79       43.04      8.82 o 
   2   3   0       21.77       16.91      6.27 o 
   3   3   0        0.02        0.00      5.60 o 
   4   3   0      134.76      137.59      9.96 o 
   5   3   0        5.18        5.92      4.16 o 
   6   3   0        1.54        1.12      6.51 o 
   7   3   0       66.78       89.28     18.61 o 
   8   3   0        3.37        3.05      9.54 o 
   9   3   0      107.35       85.52     17.85 o 
  10   3   0        0.57        4.79     11.36 o 
  11   3   0        1.74       21.37     14.25 o 
  12   3   0       53.50       50.65     17.23 o 
  13   3   0        0.63        7.11     12.24 o 
  14   3   0        0.67       10.62     14.54 o 
  15   3   0       26.22       41.05     19.61 o 
   0   4   0        0.97        2.48      9.69 o 
   1   4   0        6.15        0.00      8.98 o 
   2   4   0        1.04        1.10      5.48 o 
   3   4   0       29.02       28.18     11.21 o 
   4   4   0        2.08       11.57     13.82 o 
   5   4   0        0.43       19.64     21.30 o 
   6   4   0       24.69       26.35     12.83 o 
   7   4   0       16.32       21.50     13.62 o 
   8   4   0        0.51        0.00     12.70 o 
   9   4   0        2.18        0.00     10.58 o 
  10   4   0        3.70       13.55     14.69 o 
 -19   1   1       38.60       24.04     16.35 o 
 -18   1   1      256.99      250.43     32.23 o 
 -17   1   1       57.27       51.46     17.82 o 
 -16   1   1       45.10       55.60     17.84 o 
 -15   1   1       24.99       31.95      9.11 o 
 -14   1   1      152.08      138.78     13.48 o 
 -13   1   1      128.02      129.79      9.83 o 
 -12   1   1      256.66      239.95     12.48 o 
 -11   1   1      162.73      149.90      9.13 o 
 -10   1   1      302.41      308.18     12.01 o 
  -9   1   1      324.99      322.52     15.07 o 
  -8   1   1       47.64       56.07      4.17 o 
  -7   1   1      294.63      280.48     13.28 o 
  -6   1   1      246.58      224.45     14.12 o 
  -5   1   1      322.26      331.55     23.32 o 
  -4   1   1      190.25      180.46      8.06 o 
  -3   1   1    15985.40    15685.71    126.08 o 
  -2   1   1     6466.28     6419.54     71.41 o 
  -1   1   1     4720.48     4924.39     67.72 o 
   0   1   1       82.56      101.30      5.88 o 
   1   1   1      941.31      890.26     24.71 o 
   2   1   1     1878.72     1798.55     21.38 o 
   3   1   1      399.50      367.19     11.64 o 
   4   1   1       97.08       85.82      6.88 o 
   5   1   1      378.99      373.75     11.60 o 
   6   1   1      358.32      369.78     13.35 o 
   7   1   1       64.61       69.91      6.91 o 
   8   1   1      142.74      134.47      6.90 o 
   9   1   1      160.34      153.97     11.36 o 
  10   1   1        7.70       15.85      6.10 o 
  11   1   1       32.85       30.90      8.63 o 
  12   1   1       13.89       25.41     12.66 o 
  13   1   1     1116.80     1050.26     42.57 o 
  14   1   1        7.14       21.93      8.97 o 
  15   1   1      148.90      114.59     13.92 o 
  16   1   1        9.33       14.36     12.57 o 
  17   1   1       59.83       86.50     20.97 o 
  18   1   1        0.75        0.00     14.22 o 
 -18   2   1        6.17       45.39     19.44 o 
 -17   2   1       44.69       56.70     21.61 o 
 -16   2   1        1.71        0.00     16.75 o 
 -15   2   1        0.41        0.00     15.92 o 
 -14   2   1        0.80        2.05     11.37 o 
 -13   2   1        2.29       33.04     13.15 o 
 -12   2   1       29.28       55.81     14.77 o 
 -11   2   1       63.11       73.42     17.24 o 
 -10   2   1       51.66       64.55     14.19 o 
  -9   2   1        0.52        4.31      8.67 o 
  -8   2   1       16.21        9.81      5.11 o 
  -7   2   1        6.68       16.73      4.87 o 
  -6   2   1     3134.19     3124.79     72.35 o 
  -5   2   1        0.96        0.62      3.67 o 
  -4   2   1     1029.42      941.85     36.46 o 
  -3   2   1      292.36      303.34     10.57 o 
  -2   2   1      566.02      586.38     18.42 o 
  -1   2   1      632.67      654.21     20.55 o 
   0   2   1       77.80       96.26      9.01 o 
   1   2   1        0.52        5.37      4.13 o 
   2   2   1        0.82        1.49      2.96 o 
   3   2   1      210.55      193.66     10.26 o 
   4   2   1      145.35      148.81      7.47 o 
   5   2   1        0.05        0.00      3.99 o 
   6   2   1        0.12       17.36      8.32 o 
   7   2   1       12.50       27.62     15.10 o 
   8   2   1      228.75      231.52     25.15 o 
   9   2   1       76.71      108.68     18.08 o 
  10   2   1      672.01      649.87     44.50 o 
  11   2   1      117.34      129.24     20.31 o 
  12   2   1       24.84       30.43     13.11 o 
  13   2   1       43.97       19.09     11.59 o 
  14   2   1       66.53       76.56     18.46 o 
  15   2   1        0.01        0.00     13.03 o 
  16   2   1        2.59        0.00     13.94 o 
  17   2   1        7.71       14.86     15.53 o 
 -15   3   1       31.53       20.11     15.96 o 
 -14   3   1        6.98       11.60     13.35 o 
 -13   3   1       55.63       42.99     17.05 o 
 -12   3   1        0.00        6.15     11.96 o 
 -11   3   1       13.36        4.27     11.62 o 
 -10   3   1        1.45       28.56     13.32 o 
  -9   3   1      124.32      114.81     19.47 o 
  -8   3   1       17.73       32.70     12.82 o 
  -7   3   1       35.44       68.43     14.11 o 
  -6   3   1       55.80       74.94      9.98 o 
  -5   3   1       75.95       80.22     10.71 o 
  -4   3   1        1.17       13.08      5.16 o 
  -3   3   1       24.97       39.92      9.53 o 
  -2   3   1      377.86      333.67     18.60 o 
  -1   3   1       65.40       68.02     16.01 o 
   0   3   1        7.37        9.33      9.21 o 
   1   3   1        6.87       10.64      6.70 o 
   2   3   1       38.07       30.24      7.36 o 
   3   3   1       57.52       55.76      7.47 o 
   4   3   1      116.70       95.95      8.65 o 
   5   3   1       29.78       35.31      7.60 o 
   6   3   1       42.91       40.37     11.53 o 
   7   3   1       65.33       92.70     18.17 o 
   8   3   1        8.55       21.57     12.16 o 
   9   3   1       91.90      103.95     20.56 o 
  10   3   1        2.93       13.56     12.24 o 
  11   3   1        1.82       10.16     11.60 o 
  12   3   1        3.76        9.92     13.05 o 
  13   3   1        4.34        5.29     12.08 o 
  14   3   1       58.37       74.72     20.06 o 
 -11   4   1        0.66        0.56     11.71 o 
 -10   4   1        4.41        0.00     13.79 o 
  -9   4   1        8.61       12.58     13.42 o 
  -8   4   1        7.61        0.00      8.80 o 
  -7   4   1        0.07        2.55     10.57 o 
  -6   4   1        3.20        1.54      9.52 o 
  -5   4   1       37.88       52.30     15.49 o 
  -4   4   1        0.93       36.00     13.60 o 
  -3   4   1       13.00       12.94      8.64 o 
  -2   4   1        5.49        2.60      6.21 o 
  -1   4   1       12.34        1.52      5.85 o 
   0   4   1       70.19       75.26     13.22 o 
   1   4   1      205.82      193.30     18.75 o 
   2   4   1        4.91       17.25      7.77 o 
   3   4   1        0.18        0.00      8.05 o 
   4   4   1        5.09       21.83     13.32 o 
   5   4   1        5.68        6.73     10.99 o 
   6   4   1       40.45       50.70     19.28 o 
   7   4   1        2.28        6.39     12.20 o 
   8   4   1        0.68        5.76     11.01 o 
   9   4   1        3.36        0.00     13.65 o 
  10   4   1       11.92       14.44     13.53 o 
 -20   0   2        2.83        0.00     41.64 o 
 -19   0   2       21.15       27.75     18.69 o 
 -18   0   2        7.31       36.83     20.18 o 
 -17   0   2      159.41      142.94     30.70 o 
 -16   0   2        1.37        6.32     13.13 o 
 -15   0   2      527.34      522.30     36.46 o 
 -14   0   2       41.26       45.29     13.09 o 
 -13   0   2      383.77      390.24     26.92 o 
 -12   0   2      429.73      427.86     27.06 o 
 -11   0   2      228.82      231.17     16.72 o 
 -10   0   2      167.10      162.59     12.86 o 
  -9   0   2      248.86      267.65     16.10 o 
  -8   0   2      110.56      106.75      9.77 o 
  -7   0   2      777.27      781.35     24.84 o 
  -6   0   2     1266.99     1236.23     44.93 o 
  -5   0   2      135.23      136.47      8.53 o 
  -4   0   2       12.34       13.58      5.53 o 
  -3   0   2     3705.75     3592.68     62.79 o 
  -2   0   2       94.82       84.25      4.48 o 
   1   0   2    13616.67    12236.37    151.63 o 
   2   0   2     1029.92      979.92     29.63 o 
   3   0   2     2185.68     2165.64     44.53 o 
   4   0   2     2284.74     2475.46     57.31 o 
   5   0   2      538.95      584.92     31.57 o 
   6   0   2        2.67        0.00      6.12 o 
   7   0   2     2157.51     2468.32    169.89 o 
   8   0   2      152.24      180.60     20.33 o 
   9   0   2      245.08      287.58     30.67 o 
  10   0   2      219.07      250.41     58.94 o 
  11   0   2      414.61      451.55     46.60 o 
  12   0   2       45.91       62.54     20.26 o 
  13   0   2      112.12       83.96     31.53 o 
  14   0   2        0.64       35.64     60.15 o 
  15   0   2       52.69       85.53     26.33 o 
  16   0   2       86.98       85.10     17.28 o 
  17   0   2       81.52      120.27     25.35 o 
  18   0   2       33.28       25.63     20.99 o 
 -19   1   2       30.18       24.21     15.52 o 
 -18   1   2       81.26       73.63     24.49 o 
 -17   1   2        0.12       11.02     17.28 o 
 -16   1   2       78.30       80.06     19.48 o 
 -15   1   2        9.41       12.48      7.01 o 
 -14   1   2      203.39      198.72     12.98 o 
 -13   1   2        1.54        0.47      4.48 o 
 -12   1   2        1.03        9.61      8.34 o 
 -11   1   2      140.69      153.48     21.74 o 
 -10   1   2        3.24        0.00      3.22 o 
  -9   1   2      337.27      366.44     12.42 o 
  -8   1   2      227.19      254.66      8.17 o 
  -7   1   2      816.04      830.46     26.25 o 
  -6   1   2       82.11       70.41      3.70 o 
  -5   1   2       62.17       56.69      5.37 o 
  -4   1   2     1646.48     1660.93     28.49 o 
  -3   1   2        0.42        2.04      5.45 o 
  -2   1   2    11781.25    12137.68    170.63 o 
  -1   1   2     1128.13     1123.93     26.43 o 
   0   1   2       11.05        2.79      6.07 o 
   1   1   2      145.20      151.35      5.87 o 
   2   1   2      127.90      123.23      8.72 o 
   3   1   2       60.17       62.64      6.10 o 
   4   1   2      789.88      781.85     36.06 o 
   5   1   2        7.09       10.44      4.59 o 
   6   1   2       30.67       45.45      6.38 o 
   7   1   2      552.36      545.41     10.71 o 
   8   1   2        6.00        4.30      2.49 o 
   9   1   2      129.62      130.50      7.09 o 
  10   1   2      217.14      256.51     17.56 o 
  11   1   2        4.62       18.77      9.07 o 
  12   1   2      145.67      138.41     16.54 o 
  13   1   2      217.33      210.80     18.59 o 
  14   1   2       31.48        9.01      9.81 o 
  15   1   2       95.50       86.77     14.03 o 
  16   1   2       10.91       25.49     17.63 o 
  17   1   2       37.63       39.02     22.47 o 
  18   1   2        0.47        9.42     14.76 o 
 -18   2   2        0.01       34.69     18.77 o 
 -17   2   2        6.03        9.43     14.10 o 
 -16   2   2        6.86        2.86     11.31 o 
 -15   2   2       59.03       55.23     17.63 o 
 -14   2   2        0.18       12.27     11.31 o 
 -13   2   2        4.15       22.71     13.98 o 
 -12   2   2        0.59        0.00     11.20 o 
 -11   2   2      234.75      213.46     23.54 o 
 -10   2   2        6.23       10.02     13.31 o 
  -9   2   2      188.05      196.90     12.93 o 
  -8   2   2       43.04       44.09      9.58 o 
  -7   2   2       31.10       31.26      6.49 o 
  -6   2   2       79.65       78.21     13.56 o 
  -5   2   2     5885.21     5853.45    129.28 o 
  -4   2   2        2.03        0.00      4.82 o 
  -3   2   2      191.57      182.53      7.86 o 
  -2   2   2        0.07        5.31      3.64 o 
  -1   2   2      269.19      276.93     13.50 o 
   0   2   2       55.79       62.49      8.66 o 
   1   2   2      581.98      590.88     18.83 o 
   2   2   2       32.61       34.77      5.05 o 
   3   2   2      121.27      121.45      9.72 o 
   4   2   2       26.99       28.20      4.06 o 
   5   2   2      104.03      100.51     10.17 o 
   6   2   2       25.53       43.98     10.64 o 
   7   2   2        0.80       16.23     11.67 o 
   8   2   2        5.07       19.96      6.79 o 
   9   2   2       27.63       37.64     15.01 o 
  10   2   2      359.86      299.63     25.57 o 
  11   2   2      460.85      472.15     49.13 o 
  12   2   2       95.57       85.98     18.24 o 
  13   2   2       50.90       59.15     19.94 o 
  14   2   2       69.45       80.14     19.13 o 
  15   2   2        1.01        0.00     14.00 o 
  16   2   2        5.97       12.49     14.19 o 
 -15   3   2        0.95        0.00     14.40 o 
 -14   3   2       10.54        6.39     12.94 o 
 -13   3   2        3.30        5.62     11.39 o 
 -12   3   2        8.96        5.36      9.68 o 
 -11   3   2        3.56       24.52     16.09 o 
 -10   3   2       27.33       50.69     19.04 o 
  -9   3   2       17.10       20.28     11.47 o 
  -8   3   2      710.10      654.42     37.72 o 
  -7   3   2      142.56      123.78     12.50 o 
  -6   3   2        1.44        7.00      7.22 o 
  -5   3   2       51.71       54.30      9.39 o 
  -4   3   2      192.84      214.97     14.35 o 
  -3   3   2       53.32       70.50      8.16 o 
  -2   3   2      142.58      193.33     21.86 o 
  -1   3   2       74.35       81.80     11.12 o 
   0   3   2        1.01        1.48      4.99 o 
   1   3   2        0.13        8.55      5.43 o 
   2   3   2       16.42       21.77     10.42 o 
   3   3   2        0.39        6.30      5.14 o 
   4   3   2       33.15       41.63      8.00 o 
   5   3   2       40.98       44.61     10.29 o 
   6   3   2       11.16        5.10      9.15 o 
   7   3   2      337.11      313.50     28.20 o 
   8   3   2       71.14       72.82     17.29 o 
   9   3   2      125.52      146.18     23.61 o 
  10   3   2        5.94       12.61     12.99 o 
  11   3   2       20.53       13.51     13.52 o 
  12   3   2       12.89       32.27     15.20 o 
  13   3   2        7.83        0.00     11.15 o 
  14   3   2       45.05       35.42     16.86 o 
 -11   4   2       39.07       42.36     23.32 o 
 -10   4   2       66.84       58.74     19.74 o 
  -9   4   2        8.85        2.69     11.36 o 
  -8   4   2       16.02       19.23     14.25 o 
  -7   4   2        8.05        8.83     12.27 o 
  -6   4   2       34.00       29.94     14.76 o 
  -5   4   2        0.92        1.29      7.24 o 
  -4   4   2        0.10        0.00      8.17 o 
  -3   4   2        2.43        0.00      7.48 o 
  -2   4   2       14.59       15.06     10.14 o 
  -1   4   2        0.44        7.87     11.28 o 
   0   4   2        0.02        0.00      6.97 o 
   1   4   2        8.04        2.37      6.41 o 
   2   4   2        2.43       21.83     11.24 o 
   3   4   2       10.28       18.28     14.01 o 
   4   4   2       59.66       40.70     14.81 o 
   5   4   2       19.94       30.79     21.49 o 
   6   4   2      108.21       83.69     26.57 o 
   7   4   2        0.18        7.74     12.20 o 
   8   4   2        9.57       28.17     23.31 o 
   9   4   2        6.65       32.72     25.44 o 
 -19   1   3        3.12       12.87     15.28 o 
 -18   1   3      101.77       88.67     20.42 o 
 -17   1   3       17.55       28.28     17.87 o 
 -16   1   3       66.56       63.29     12.00 o 
 -15   1   3       11.98       36.90     11.22 o 
 -14   1   3       21.97       26.98     12.81 o 
 -13   1   3        0.01        0.00      7.47 o 
 -12   1   3        3.74        1.73      5.29 o 
 -11   1   3      275.81      278.53     12.54 o 
 -10   1   3      108.78      104.71      6.92 o 
  -9   1   3       86.95       84.34      6.12 o 
  -8   1   3       53.16       47.87      5.26 o 
  -7   1   3     1870.46     1945.25     39.04 o 
  -6   1   3       98.27       96.68     10.11 o 
  -5   1   3      256.50      263.69      8.34 o 
  -4   1   3        0.64        0.00      2.52 o 
  -3   1   3        1.14        2.71      2.62 o 
  -2   1   3      992.13      925.23     22.93 o 
  -1   1   3      406.08      449.21     12.73 o 
   0   1   3      821.72      881.73     20.30 o 
   1   1   3     2619.43     2565.88     41.71 o 
   2   1   3       72.75       64.19      5.10 o 
   3   1   3      526.63      547.03     11.92 o 
   4   1   3      964.82      898.79     50.23 o 
   5   1   3       10.17       27.15      6.71 o 
   6   1   3      914.16      901.09     23.97 o 
   7   1   3       15.70       13.08      6.66 o 
   8   1   3      670.89      665.13     26.05 o 
   9   1   3      274.17      298.78     20.73 o 
  10   1   3      269.44      262.02     17.82 o 
  11   1   3       53.61       58.76     11.02 o 
  12   1   3       12.20       31.11     10.75 o 
  13   1   3        0.20        0.00      8.70 o 
  14   1   3        6.65        1.23      7.21 o 
  15   1   3        0.25        9.90      8.87 o 
  16   1   3       28.32       23.13     11.17 o 
  17   1   3       58.63       84.44     22.02 o 
 -18   2   3        0.00        8.12     14.54 o 
 -17   2   3       19.28       20.76     14.99 o 
 -16   2   3        0.03        0.00     13.85 o 
 -15   2   3        0.01       14.58     13.48 o 
 -14   2   3        2.37       27.95     21.72 o 
 -13   2   3        0.68        9.06     11.95 o 
 -12   2   3        5.20        0.00     10.13 o 
 -11   2   3        0.31       28.05     16.62 o 
 -10   2   3       65.40       61.33      9.52 o 
  -9   2   3       50.85       66.45      9.75 o 
  -8   2   3      153.96      150.28     25.06 o 
  -7   2   3       13.67       14.90      6.41 o 
  -6   2   3      113.24      128.13     16.05 o 
  -5   2   3     1658.44     1551.41     58.65 o 
  -4   2   3      426.10      434.46     15.13 o 
  -3   2   3      695.14      684.17     19.09 o 
  -2   2   3       23.80       19.28      4.45 o 
  -1   2   3       26.36       27.79      6.80 o 
   0   2   3       14.06       19.36      5.85 o 
   1   2   3       60.39       60.43      6.02 o 
   2   2   3       11.12        6.80      6.92 o 
   3   2   3       59.34       52.78      5.85 o 
   4   2   3      125.17      118.60      6.53 o 
   5   2   3      236.94      256.73     16.07 o 
   6   2   3        7.16        0.00      5.73 o 
   7   2   3        0.53        0.61      6.51 o 
   8   2   3       25.18       41.42      8.95 o 
   9   2   3      222.63      233.91     16.89 o 
  10   2   3       37.00       46.90     11.94 o 
  11   2   3       75.66       83.19     12.20 o 
  12   2   3      210.67      226.51     25.87 o 
  13   2   3        7.34       13.36     11.61 o 
  14   2   3       12.36        0.00     10.01 o 
  15   2   3        0.84        0.00     10.76 o 
  16   2   3        9.14        0.00     14.72 o 
 -15   3   3        6.67        0.00     12.10 o 
 -14   3   3       19.75       22.68     13.93 o 
 -13   3   3        0.21        4.25     10.33 o 
 -12   3   3       66.26       87.94     17.90 o 
 -11   3   3       25.06       40.29     15.29 o 
 -10   3   3        1.14        0.00      9.35 o 
  -9   3   3        1.61       21.43     13.19 o 
  -8   3   3     1188.05     1104.66     43.87 o 
  -7   3   3       16.89       17.45      8.45 o 
  -6   3   3      358.60      358.13     21.25 o 
  -5   3   3        0.32        1.19      7.94 o 
  -4   3   3       72.00       81.98      9.66 o 
  -3   3   3       15.03       22.47      8.85 o 
  -2   3   3        5.22        4.43      6.64 o 
  -1   3   3       48.89       50.13      9.88 o 
   0   3   3        2.54        0.00      6.22 o 
   1   3   3       16.99       37.49      7.79 o 
   2   3   3       62.93       44.81      7.63 o 
   3   3   3       70.41       66.98      8.29 o 
   4   3   3       12.85       29.18      8.18 o 
   5   3   3       44.41       27.11     11.09 o 
   6   3   3       79.63       79.88     12.49 o 
   7   3   3       64.43       65.90     14.96 o 
   8   3   3      314.87      307.71     28.80 o 
   9   3   3      105.78      119.11     18.96 o 
  10   3   3       28.55       14.83     16.55 o 
  11   3   3       29.13       28.65     15.73 o 
  12   3   3       10.47        2.97     11.89 o 
  13   3   3        0.67        6.52     14.31 o 
 -11   4   3      170.11      154.11     26.32 o 
 -10   4   3        1.54       15.67     13.60 o 
  -9   4   3        1.02       12.70     12.89 o 
  -8   4   3        2.57       12.96     13.69 o 
  -7   4   3       67.49       62.08     18.79 o 
  -6   4   3        0.22        0.00      9.89 o 
  -5   4   3       39.76       48.90     12.26 o 
  -4   4   3        4.49       31.98     17.53 o 
  -3   4   3        6.31        8.79      8.59 o 
  -2   4   3        3.24        2.96      6.77 o 
  -1   4   3       12.26        5.17     10.01 o 
   0   4   3        5.84        7.75      8.27 o 
   1   4   3        3.65        0.13      5.72 o 
   2   4   3       28.15       23.44      7.75 o 
   3   4   3       18.98        9.53      9.41 o 
   4   4   3       12.77       13.15     11.78 o 
   5   4   3       60.18       73.06     18.25 o 
   6   4   3        2.26       28.90     14.74 o 
   7   4   3        1.52        4.72     10.63 o 
   8   4   3       18.71       21.80     15.50 o 
   9   4   3        8.83        4.97     14.84 o 
 -20   0   4       13.14       35.29     46.37 o 
 -19   0   4        3.65        4.52     10.57 o 
 -18   0   4        0.17        0.00      8.79 o 
 -17   0   4        3.10       11.15     10.59 o 
 -16   0   4      349.78      316.50     40.75 o 
 -15   0   4        7.16        3.13      8.74 o 
 -14   0   4      147.41      149.22     24.28 o 
 -13   0   4       90.45       84.81     14.70 o 
 -12   0   4      259.24      245.85     21.65 o 
 -11   0   4      109.61      112.58     14.64 o 
 -10   0   4     3058.98     3406.84    171.43 o 
  -9   0   4     1088.98     1158.83     42.85 o 
  -8   0   4      383.42      521.49     42.66 o 
  -7   0   4       33.72       38.89      7.09 o 
  -6   0   4       14.83       24.77      6.60 o 
  -5   0   4       69.09       67.79     11.87 o 
  -4   0   4     4506.56     4626.91    100.42 o 
  -3   0   4      372.81      383.73     14.02 o 
  -2   0   4     2420.27     2213.62     81.81 o 
  -1   0   4     2491.20     2095.55     31.63 o 
   0   0   4      494.90      471.02     13.68 o 
   1   0   4       30.74       32.25      4.48 o 
   2   0   4      297.67      308.02     20.82 o 
   3   0   4     2467.15     2569.37     65.24 o 
   4   0   4      400.22      379.03     29.63 o 
   5   0   4      347.10      326.92     24.02 o 
   6   0   4     3762.83     4492.35    130.64 o 
   7   0   4       38.26       54.83     12.92 o 
   8   0   4      620.80      691.24     32.17 o 
   9   0   4       49.12       52.24     16.86 o 
  10   0   4       23.61        8.63      8.02 o 
  11   0   4      227.58      169.44     18.60 o 
  12   0   4       67.34       95.98     18.41 o 
  13   0   4       14.07       26.29     11.32 o 
  14   0   4      239.38      201.44     21.85 o 
  15   0   4      121.01      126.58     31.44 o 
  16   0   4       85.98      105.70     29.60 o 
  17   0   4       11.71       23.54     23.67 o 
 -19   1   4       50.17       56.86     31.73 o 
 -18   1   4        8.38        0.00     13.99 o 
 -17   1   4        0.16        4.11      8.69 o 
 -16   1   4       24.59       31.40     10.80 o 
 -15   1   4        0.36       17.99     14.95 o 
 -14   1   4      108.83      100.02      9.50 o 
 -13   1   4      488.23      462.28     21.59 o 
 -12   1   4       76.15       60.18      8.81 o 
 -11   1   4        0.35        4.27      5.14 o 
 -10   1   4      102.88      108.19      9.34 o 
  -9   1   4        4.17       13.51      4.09 o 
  -8   1   4       60.08       62.45      5.38 o 
  -7   1   4     1643.39     1737.03     35.59 o 
  -6   1   4      245.82      246.92      9.32 o 
  -5   1   4      246.56      244.70      9.02 o 
  -4   1   4      223.44      211.98      7.98 o 
  -3   1   4      290.66      289.87      8.91 o 
  -2   1   4       51.58       53.92      4.34 o 
  -1   1   4      505.21      499.49     11.97 o 
   0   1   4      175.21      156.31     11.13 o 
   1   1   4       20.75       22.26      3.92 o 
   2   1   4        3.04        6.96      6.22 o 
   3   1   4      778.37      849.61     22.50 o 
   4   1   4       18.44       19.93      3.82 o 
   5   1   4       98.60       97.93      8.91 o 
   6   1   4        9.53        6.92      3.79 o 
   7   1   4       18.43       19.63      7.86 o 
   8   1   4       63.00       66.18      8.19 o 
   9   1   4      219.69      242.39     23.14 o 
  10   1   4        2.46        3.86     10.03 o 
  11   1   4       40.59       27.21     11.71 o 
  12   1   4       60.94       59.29     14.09 o 
  13   1   4       40.10       59.69     14.44 o 
  14   1   4       20.51       31.95     15.84 o 
  15   1   4       26.70       19.36     10.64 o 
  16   1   4       10.57       22.61     14.10 o 
  17   1   4        3.94        9.65     15.76 o 
 -18   2   4       35.04       44.79     18.58 o 
 -17   2   4       25.10       20.80     18.09 o 
 -16   2   4       24.78        7.80     11.28 o 
 -15   2   4       22.54       18.55     14.34 o 
 -14   2   4        6.02       18.87     23.19 o 
 -13   2   4       97.66      111.21     12.45 o 
 -12   2   4       21.28       27.59     16.12 o 
 -11   2   4      197.61      182.18     14.20 o 
 -10   2   4        1.94        7.70      9.52 o 
  -9   2   4       79.29       86.57     10.61 o 
  -8   2   4      212.06      251.85     15.76 o 
  -7   2   4       32.14       42.76     10.77 o 
  -6   2   4       37.82       66.56      8.69 o 
  -5   2   4       53.32       52.34      5.04 o 
  -4   2   4      896.53      895.48     27.06 o 
  -3   2   4      136.24      124.92      8.45 o 
  -2   2   4       93.94      106.25     11.28 o 
  -1   2   4        2.16       41.08     19.61 o 
   0   2   4        2.71        0.00      5.12 o 
   1   2   4      279.05      311.99     14.38 o 
   2   2   4      103.28      109.45     10.11 o 
   3   2   4      236.54      237.70     11.02 o 
   4   2   4       24.07       22.36      4.12 o 
   5   2   4      202.46      207.39     16.40 o 
   6   2   4        8.32       28.53     10.87 o 
   7   2   4       51.80       67.15     12.10 o 
   8   2   4       85.58       89.29     12.02 o 
   9   2   4        7.59       12.45     13.60 o 
  10   2   4        0.08       29.39     20.58 o 
  11   2   4       50.26       62.60     10.81 o 
  12   2   4       48.57       71.59     18.12 o 
  13   2   4       24.55       41.90     17.13 o 
  14   2   4        1.60       13.98     13.73 o 
  15   2   4        3.30        0.00     11.87 o 
 -16   3   4        1.79       11.46     15.07 o 
 -15   3   4        6.77       19.38     15.74 o 
 -14   3   4       12.92        2.56     11.85 o 
 -13   3   4        0.13        1.38     10.19 o 
 -12   3   4       35.37       12.02     13.68 o 
 -11   3   4       10.06       16.11     12.84 o 
 -10   3   4       98.47      107.56     18.24 o 
  -9   3   4       71.06       69.20     11.73 o 
  -8   3   4        2.50        0.58      6.36 o 
  -7   3   4      156.73      149.06     20.02 o 
  -6   3   4       77.19       87.42     12.78 o 
  -5   3   4        0.16       29.06      9.42 o 
  -4   3   4       13.22       27.58     12.18 o 
  -3   3   4       16.95       15.66      6.42 o 
  -2   3   4        3.44       16.56      9.19 o 
  -1   3   4      142.46      156.92     14.75 o 
   0   3   4       14.66       33.15     11.35 o 
   1   3   4        4.46        4.56      5.70 o 
   2   3   4        0.67       21.94     11.19 o 
   3   3   4       49.58       69.55      9.19 o 
   4   3   4       21.02       32.50     12.35 o 
   5   3   4       22.91       28.11     13.24 o 
   6   3   4       73.03       90.24     13.37 o 
   7   3   4        4.98        0.00      9.01 o 
   8   3   4       68.18      102.16     18.12 o 
   9   3   4        7.38       17.56     13.05 o 
  10   3   4       81.32       84.31     19.91 o 
  11   3   4        0.63        6.03     11.03 o 
  12   3   4        0.04        0.00     11.82 o 
  13   3   4        6.62        0.00     14.56 o 
 -11   4   4       32.45       20.70     15.88 o 
 -10   4   4       89.68      110.98     21.94 o 
  -9   4   4      284.53      243.59     27.85 o 
  -8   4   4        0.42        6.18     14.78 o 
  -7   4   4       94.36       98.39     19.65 o 
  -6   4   4        3.04        9.28      9.81 o 
  -5   4   4       18.83       14.34     10.07 o 
  -4   4   4        4.13       23.14     12.71 o 
  -3   4   4        0.12        4.01      9.32 o 
  -2   4   4        0.12        0.00      6.97 o 
  -1   4   4        1.40        4.18      8.11 o 
   0   4   4        0.28        0.00      6.88 o 
   1   4   4       26.91       16.92      8.08 o 
   2   4   4       17.20        4.60      9.76 o 
   3   4   4        2.40        2.43      9.05 o 
   4   4   4        7.69       24.65     17.10 o 
   5   4   4      229.51      195.95     26.20 o 
   6   4   4        1.03        0.00     11.71 o 
   7   4   4      192.31      189.04     26.81 o 
   8   4   4       13.63       17.54     13.41 o 
 -19   1   5       32.37       23.90     15.63 o 
 -18   1   5       24.14       41.31     23.37 o 
 -17   1   5        2.82       17.22     13.99 o 
 -16   1   5        9.36        0.00      7.88 o 
 -15   1   5       59.63       61.23     20.02 o 
 -14   1   5       24.07       40.44     22.12 o 
 -13   1   5      183.17      176.85     12.53 o 
 -12   1   5       76.18       92.45      9.02 o 
 -11   1   5      149.79      152.60     11.19 o 
 -10   1   5       90.34       89.57      8.55 o 
  -9   1   5        0.90        0.00      5.31 o 
  -8   1   5        0.83        1.06      4.71 o 
  -7   1   5       14.30       18.74      6.41 o 
  -6   1   5       13.68       16.12      4.14 o 
  -5   1   5      169.10      185.54      8.05 o 
  -4   1   5      176.65      180.86      7.98 o 
  -3   1   5       81.18       77.94      5.21 o 
  -2   1   5      177.88      167.64      7.32 o 
  -1   1   5      154.05      144.56      5.69 o 
   0   1   5      779.14      802.59     17.50 o 
   1   1   5      502.74      506.89     14.06 o 
   2   1   5      274.34      240.07      9.33 o 
   3   1   5     1073.57     1133.74     35.32 o 
   4   1   5       25.36       36.90      8.73 o 
   5   1   5      412.45      430.57     14.68 o 
   6   1   5      245.79      240.70     11.93 o 
   7   1   5        2.59       14.46      5.50 o 
   8   1   5       41.63       65.38     11.49 o 
   9   1   5       10.29        6.56      9.19 o 
  10   1   5       20.90       34.78     20.10 o 
  11   1   5       31.86       38.90     11.98 o 
  12   1   5        2.16       34.39     20.88 o 
  13   1   5       21.01       22.31     11.25 o 
  14   1   5       23.52       39.11     13.30 o 
  15   1   5        0.00        8.69     11.76 o 
  16   1   5       28.55       52.75     30.23 o 
 -18   2   5        4.39       37.11     17.69 o 
 -17   2   5        0.21        3.19     12.27 o 
 -16   2   5       24.31       42.15     21.18 o 
 -15   2   5      128.64      140.96     22.91 o 
 -14   2   5        1.30        2.98      8.33 o 
 -13   2   5      233.71      220.09     18.62 o 
 -12   2   5       17.06        8.68      9.80 o 
 -11   2   5       14.16       17.67      8.73 o 
 -10   2   5      238.37      229.08     22.63 o 
  -9   2   5       33.89       19.19     10.17 o 
  -8   2   5       10.02       18.91     11.80 o 
  -7   2   5        5.10       13.40      8.26 o 
  -6   2   5       67.45       72.99      6.36 o 
  -5   2   5       98.34      106.23      9.04 o 
  -4   2   5        0.85        0.00      3.65 o 
  -3   2   5        0.73        8.63      6.20 o 
  -2   2   5       50.96       55.53      9.47 o 
  -1   2   5      184.76      199.53     10.88 o 
   0   2   5      205.83      198.59     11.42 o 
   1   2   5      631.97      641.14     28.79 o 
   2   2   5      304.14      289.37     17.42 o 
   3   2   5      376.13      349.79     23.62 o 
   4   2   5       14.12       24.79      9.40 o 
   5   2   5      153.05      189.88     18.54 o 
   6   2   5        4.11       11.11     13.95 o 
   7   2   5       26.23       41.95     20.75 o 
   8   2   5       56.18       85.97     14.81 o 
   9   2   5       65.28       81.42     13.76 o 
  10   2   5       49.97       58.13     12.30 o 
  11   2   5        0.02        2.54      8.47 o 
  12   2   5        0.29        0.00     14.67 o 
  13   2   5        1.31        6.69     12.89 o 
  14   2   5        2.07        0.00     14.36 o 
 -15   3   5        0.59       13.31     14.43 o 
 -14   3   5        0.69        0.00     11.62 o 
 -13   3   5        0.53        0.00     11.10 o 
 -12   3   5        8.11        0.00     11.49 o 
 -11   3   5      109.00      116.42     19.62 o 
 -10   3   5      130.07      104.26     13.22 o 
  -9   3   5       27.32       35.09      9.75 o 
  -8   3   5        3.71        5.18      9.92 o 
  -7   3   5      313.39      285.91     20.82 o 
  -6   3   5       63.92       75.03     13.14 o 
  -5   3   5       59.54       64.52     12.37 o 
  -4   3   5       77.73       78.37     12.08 o 
  -3   3   5        0.75       32.45     13.51 o 
  -2   3   5        1.76       28.54      8.76 o 
  -1   3   5      135.16      168.73     14.09 o 
   0   3   5       61.47       58.24      9.36 o 
   1   3   5       20.38       34.92     11.66 o 
   2   3   5       23.52       24.89      7.72 o 
   3   3   5       76.50       81.73      9.31 o 
   4   3   5      135.09      161.44     17.96 o 
   5   3   5       36.33       68.59     13.09 o 
   6   3   5       99.46       97.62     15.46 o 
   7   3   5        2.59        8.41      9.98 o 
   8   3   5       26.48       46.82     15.05 o 
   9   3   5        0.85        0.00     11.39 o 
  10   3   5       16.68        0.00     14.73 o 
  11   3   5        0.21       10.43     13.46 o 
  12   3   5       76.41       78.40     20.33 o 
 -11   4   5        0.02        8.91     12.60 o 
 -10   4   5      126.31      109.41     23.04 o 
  -9   4   5        7.76       31.02     15.90 o 
  -8   4   5        0.00       19.07     15.72 o 
  -7   4   5       13.45        8.05      9.26 o 
  -6   4   5       22.49       23.25     13.31 o 
  -5   4   5        0.28       11.95     12.86 o 
  -4   4   5       10.16       17.00     10.51 o 
  -3   4   5        4.34        0.00     12.11 o 
  -2   4   5        4.14        7.03      7.47 o 
  -1   4   5       28.48       38.76      9.58 o 
   0   4   5       33.92       46.86     10.57 o 
   1   4   5        0.70        4.23      8.88 o 
   2   4   5        0.45        4.12      9.44 o 
   3   4   5       10.94        5.87      8.95 o 
   4   4   5       26.27       27.61     15.82 o 
   5   4   5       23.90       19.01     12.60 o 
   6   4   5        8.06        4.95     13.60 o 
   7   4   5        8.54        5.42     11.46 o 
 -20   0   6       39.25       12.65     20.19 o 
 -19   0   6       77.22       94.40     21.81 o 
 -18   0   6      119.60      158.36     25.45 o 
 -17   0   6        2.51       10.13     12.10 o 
 -16   0   6      251.15      245.99     27.35 o 
 -15   0   6       91.61      112.50     18.37 o 
 -14   0   6      142.42      155.75     20.69 o 
 -13   0   6      102.19      109.05     17.34 o 
 -12   0   6       37.54       40.87     12.09 o 
 -11   0   6        2.11        0.00      8.66 o 
 -10   0   6        1.59       16.26     11.43 o 
  -9   0   6      632.40      679.49     35.39 o 
  -8   0   6      131.35      150.41     15.33 o 
  -7   0   6        3.89        4.48      5.96 o 
  -6   0   6       16.59       19.81     10.98 o 
  -5   0   6     1488.12     1568.84     46.30 o 
  -4   0   6      353.00      345.99     14.20 o 
  -3   0   6     1056.77     1075.65     52.30 o 
  -2   0   6      517.25      523.86     15.54 o 
  -1   0   6      380.76      366.38     13.07 o 
   0   0   6     1504.45     1385.18    134.06 o 
   1   0   6      319.04      326.71     14.77 o 
   2   0   6       26.17       27.81     10.66 o 
   3   0   6      617.62      598.68     31.28 o 
   4   0   6       37.79       49.45      9.50 o 
   5   0   6       15.68       22.29     16.49 o 
   6   0   6       41.21       52.19     11.81 o 
   7   0   6      166.53      183.26     20.55 o 
   8   0   6       47.69       45.83     12.69 o 
   9   0   6       44.60       39.19     13.53 o 
  10   0   6      129.25      109.65     17.15 o 
  11   0   6      187.08      145.90     49.67 o 
  12   0   6       18.77       36.59     16.86 o 
  13   0   6       16.76       44.47     22.44 o 
  14   0   6       76.71       82.64     30.38 o 
  15   0   6        0.25        9.32     23.49 o 
  16   0   6       65.19       32.26     25.88 o 
 -19   1   6       21.73       16.68     14.46 o 
 -18   1   6       23.43       16.85     11.26 o 
 -17   1   6       42.69       21.93     12.37 o 
 -16   1   6      126.56      140.31     18.73 o 
 -15   1   6      162.08      172.82     19.61 o 
 -14   1   6        3.34        0.45      7.36 o 
 -13   1   6      202.09      195.95     16.59 o 
 -12   1   6      323.36      290.33     18.78 o 
 -11   1   6      120.85      133.23     11.80 o 
 -10   1   6        7.59       11.16      7.74 o 
  -9   1   6       48.40       43.66      7.32 o 
  -8   1   6        0.38       14.65      8.25 o 
  -7   1   6        0.65       12.99      5.84 o 
  -6   1   6      278.57      300.87     11.95 o 
  -5   1   6       34.16       50.57      8.11 o 
  -4   1   6       62.80       87.10     10.13 o 
  -3   1   6       37.34       57.31      7.72 o 
  -2   1   6      370.39      348.07     15.53 o 
  -1   1   6      127.73      128.16     13.69 o 
   0   1   6     1227.81     1184.90     34.49 o 
   1   1   6        2.89        8.51      7.27 o 
   2   1   6        4.14       12.27      7.09 o 
   3   1   6       10.84       14.65      7.56 o 
   4   1   6      778.60      779.45     38.80 o 
   5   1   6       65.23       75.95      8.43 o 
   6   1   6       43.47       50.46      6.99 o 
   7   1   6        0.14       10.32      8.87 o 
   8   1   6       51.23       51.39      9.29 o 
   9   1   6       70.27       67.54     13.07 o 
  10   1   6       43.81       55.82     19.98 o 
  11   1   6       30.20       28.56     12.29 o 
  12   1   6       75.32       74.35     16.43 o 
  13   1   6      108.93      114.84     18.37 o 
  14   1   6       96.00      126.35     21.37 o 
  15   1   6        0.61        2.50      9.86 o 
 -18   2   6        0.18       11.47     14.67 o 
 -17   2   6        0.09       10.57     18.20 o 
 -16   2   6       16.13        0.00     11.65 o 
 -15   2   6      124.90      114.99     17.44 o 
 -14   2   6       88.85       93.57     19.35 o 
 -13   2   6        3.92       11.06      8.20 o 
 -12   2   6      289.32      286.28     26.52 o 
 -11   2   6        0.00       26.06      9.60 o 
 -10   2   6       55.20       83.85     11.77 o 
  -9   2   6      122.44      126.84     13.24 o 
  -8   2   6       63.66       62.41     10.61 o 
  -7   2   6      184.06      193.12     10.31 o 
  -6   2   6      208.27      187.07     10.03 o 
  -5   2   6        0.04       16.95      8.32 o 
  -4   2   6       73.36       75.32     10.30 o 
  -3   2   6       87.97       94.87     10.99 o 
  -2   2   6      370.28      356.02     21.11 o 
  -1   2   6       25.26       20.63      7.23 o 
   0   2   6      408.80      432.06     17.89 o 
   1   2   6       88.97       99.41     11.65 o 
   2   2   6      580.80      565.73     20.50 o 
   3   2   6       65.00       73.69      7.76 o 
   4   2   6       11.03       18.49      5.56 o 
   5   2   6       17.35       31.60     10.20 o 
   6   2   6       50.38       56.71     13.32 o 
   7   2   6      107.35      105.74     16.83 o 
   8   2   6       31.77       49.09     12.53 o 
   9   2   6      170.37      195.55     19.12 o 
  10   2   6       22.28       30.43     11.12 o 
  11   2   6       21.78       35.00     11.71 o 
  12   2   6        2.72       10.42     12.69 o 
  13   2   6      102.30       92.17     20.95 o 
  14   2   6        0.05        0.00     12.46 o 
 -15   3   6        0.07        0.00     11.48 o 
 -14   3   6        0.07        0.59     11.22 o 
 -13   3   6        2.85       24.22     17.95 o 
 -12   3   6        5.43        2.23      9.57 o 
 -11   3   6       47.37       59.71     16.82 o 
 -10   3   6       29.42       25.38     12.39 o 
  -9   3   6      134.93      107.09     13.79 o 
  -8   3   6        0.00       23.71      8.68 o 
  -7   3   6        5.66        8.56      8.14 o 
  -6   3   6       52.75       68.32     11.57 o 
  -5   3   6        1.77        2.41      6.94 o 
  -4   3   6        0.05        4.74      6.70 o 
  -3   3   6      117.80      138.08     13.03 o 
  -2   3   6      103.43      110.99     11.18 o 
  -1   3   6       16.21       24.65     13.06 o 
   0   3   6      116.86      105.48     13.97 o 
   1   3   6        6.36       14.26     10.12 o 
   2   3   6        4.81        3.59      7.71 o 
   3   3   6       30.93       36.47     10.43 o 
   4   3   6        3.60        8.47      8.79 o 
   5   3   6       31.93       32.88     10.57 o 
   6   3   6       85.92       77.09     14.31 o 
   7   3   6        0.48        3.70      8.06 o 
   8   3   6        2.56        0.00     10.56 o 
   9   3   6       18.97       20.11     14.65 o 
  10   3   6       28.24       19.11     14.47 o 
  11   3   6       53.31       73.80     19.58 o 
 -10   4   6       13.27       15.75     13.94 o 
  -9   4   6        1.46       13.13     12.69 o 
  -8   4   6       56.61       39.86     14.35 o 
  -7   4   6        2.87        2.33      8.49 o 
  -6   4   6       19.06       34.01     12.62 o 
  -5   4   6       50.29       50.28     12.40 o 
  -4   4   6       58.04      100.83     23.45 o 
  -3   4   6       49.86       55.04     13.44 o 
  -2   4   6      136.95      125.02     17.36 o 
  -1   4   6        0.31       26.76     14.74 o 
   0   4   6        8.79        6.19      8.70 o 
   1   4   6        0.39       21.05     22.22 o 
   2   4   6       19.26       23.48     12.16 o 
   3   4   6        0.52        9.72     11.12 o 
   4   4   6        4.38       10.60     10.69 o 
   5   4   6        0.56        2.82     15.12 o 
   6   4   6        8.75       12.51     13.20 o 
 -19   1   7        2.05       18.25     14.72 o 
 -18   1   7        0.70        0.00      9.02 o 
 -17   1   7       98.80      104.45     18.11 o 
 -16   1   7       20.82        2.60      9.45 o 
 -15   1   7      196.17      180.00     19.99 o 
 -14   1   7       14.84       16.32      8.47 o 
 -13   1   7        0.18        0.00     10.43 o 
 -12   1   7       73.35       93.94     11.70 o 
 -11   1   7       77.89       75.96      9.68 o 
 -10   1   7      105.21      102.59     10.94 o 
  -9   1   7       89.04       95.00      9.34 o 
  -8   1   7      254.31      252.99     13.68 o 
  -7   1   7      230.79      261.61     14.36 o 
  -6   1   7      140.60      143.56      8.80 o 
  -5   1   7      841.85      851.80     39.60 o 
  -4   1   7       42.50       40.75      7.78 o 
  -3   1   7      916.15     1009.23     33.06 o 
  -2   1   7       11.66       10.54      6.48 o 
  -1   1   7      846.09      904.46     30.36 o 
   0   1   7       18.28       28.60      5.87 o 
   1   1   7      171.34      184.13      9.62 o 
   2   1   7        6.87       12.42      5.66 o 
   3   1   7       14.62       15.65      7.36 o 
   4   1   7       63.20       98.10     14.58 o 
   5   1   7       40.43       47.53      8.31 o 
   6   1   7        5.76       15.45      5.94 o 
   7   1   7      239.80      241.93     14.71 o 
   8   1   7       39.93       47.04     15.63 o 
   9   1   7        4.29       60.94     40.81 o 
  10   1   7       85.23      110.25     16.61 o 
  11   1   7      155.12      168.31     22.64 o 
  12   1   7       17.49       57.22     15.81 o 
  13   1   7       90.79      116.53     20.15 o 
  14   1   7       31.26       25.05     14.75 o 
 -18   2   7        7.44       10.70     15.85 o 
 -17   2   7        0.51        0.00     10.35 o 
 -16   2   7        2.60        0.00     11.91 o 
 -15   2   7       30.77       19.44     15.45 o 
 -14   2   7       71.89       98.30     16.07 o 
 -13   2   7        0.18        2.58      8.39 o 
 -12   2   7      145.17      146.99     16.93 o 
 -11   2   7       62.48       56.60     12.10 o 
 -10   2   7        0.33        0.00      7.29 o 
  -9   2   7       13.37       28.45     15.63 o 
  -8   2   7       16.67       16.38      5.72 o 
  -7   2   7        3.01        5.39      4.40 o 
  -6   2   7      192.94      190.81     11.70 o 
  -5   2   7       13.95       16.79      7.13 o 
  -4   2   7        4.26        8.99     11.35 o 
  -3   2   7       47.21       50.61      9.47 o 
  -2   2   7      115.47      115.93      8.85 o 
  -1   2   7        1.41        2.49      4.42 o 
   0   2   7       21.97       26.55      8.67 o 
   1   2   7       61.52       55.88      8.77 o 
   2   2   7       81.29       86.72     10.28 o 
   3   2   7       43.50       59.40      7.92 o 
   4   2   7      224.82      224.22     13.84 o 
   5   2   7       28.18       44.25     15.34 o 
   6   2   7        0.00        0.00      9.35 o 
   7   2   7       45.50       78.71     14.93 o 
   8   2   7        3.60       14.02     11.14 o 
   9   2   7        0.84        2.80      8.47 o 
  10   2   7      212.83      229.31     22.32 o 
  11   2   7       10.81       18.96     12.90 o 
  12   2   7        0.88       17.49     15.67 o 
  13   2   7       20.13       29.45     17.07 o 
 -15   3   7        2.54        0.00     11.10 o 
 -14   3   7        2.36       18.42     12.44 o 
 -13   3   7        0.00        0.00      9.01 o 
 -12   3   7       20.09       25.38     13.11 o 
 -11   3   7        9.85       17.63     14.21 o 
 -10   3   7       17.25        9.98      8.07 o 
  -9   3   7        0.19       10.17      8.05 o 
  -8   3   7       46.47       40.09     10.18 o 
  -7   3   7        0.31        4.04      6.68 o 
  -6   3   7      112.93      116.31     13.93 o 
  -5   3   7      133.80      123.54     11.54 o 
  -4   3   7      107.03      108.27     11.49 o 
  -3   3   7      110.81      132.72     13.69 o 
  -2   3   7      101.93       91.95     11.10 o 
  -1   3   7       12.25        0.00      5.30 o 
   0   3   7       68.55       67.28      9.57 o 
   1   3   7       12.09       22.92     10.95 o 
   2   3   7        0.11        4.68     11.32 o 
   3   3   7       23.09       20.92     10.39 o 
   4   3   7        7.81        5.66      7.47 o 
   5   3   7        5.11        0.00     10.42 o 
   6   3   7       36.39       41.36     12.34 o 
   7   3   7       61.20       76.95     14.49 o 
   8   3   7       94.42      116.21     20.64 o 
   9   3   7       46.20       39.49     16.36 o 
  10   3   7       13.00        8.30     12.64 o 
 -10   4   7        0.70        0.00     14.71 o 
  -9   4   7       28.79       15.89     16.73 o 
  -8   4   7        3.76       10.20     12.05 o 
  -7   4   7        0.94       34.74     27.49 o 
  -6   4   7        0.05        3.71     10.93 o 
  -5   4   7        2.23        8.84     12.65 o 
  -4   4   7        2.13        4.08     11.46 o 
  -3   4   7        5.78       20.98     13.80 o 
  -2   4   7       38.16       53.35     16.55 o 
  -1   4   7       44.99       28.85     11.70 o 
   0   4   7       12.15       27.64     17.80 o 
   1   4   7        1.26       15.06     21.55 o 
   2   4   7        7.18        8.08     12.08 o 
   3   4   7       11.43        8.49     31.77 o 
   4   4   7        2.12        0.00     14.88 o 
 -20   0   8        1.69        0.00     20.56 o 
 -19   0   8      114.62      114.69     45.90 o 
 -18   0   8      306.03      300.34     46.32 o 
 -17   0   8      240.88      227.87     40.58 o 
 -16   0   8       42.67       66.73     18.70 o 
 -15   0   8       56.63       70.39     18.98 o 
 -14   0   8      168.44      156.56     23.05 o 
 -13   0   8      109.85      120.89     19.77 o 
 -12   0   8      171.89      179.43     21.23 o 
 -11   0   8      228.26      250.52     38.01 o 
 -10   0   8       13.72       25.94     11.47 o 
  -9   0   8        2.45        0.00     17.76 o 
  -8   0   8      856.75      902.89     39.93 o 
  -7   0   8      194.19      212.31     15.86 o 
  -6   0   8      322.75      280.81     16.02 o 
  -5   0   8      614.68      635.42     54.86 o 
  -4   0   8      940.37      965.92     32.02 o 
  -3   0   8      241.38      249.88     24.45 o 
  -2   0   8     3448.85     3479.85     85.55 o 
  -1   0   8        8.92       14.78     14.41 o 
   0   0   8       52.29       59.79     11.38 o 
   1   0   8      354.68      349.92     18.37 o 
   2   0   8     1451.30     1389.63     50.74 o 
   3   0   8       19.24       11.72     14.42 o 
   4   0   8     1230.55     1201.04     75.52 o 
   5   0   8       27.69        0.00     15.38 o 
   6   0   8      152.55      157.59     21.13 o 
   7   0   8      155.84      138.92     20.29 o 
   8   0   8      856.79      838.99     75.49 o 
   9   0   8       24.26       52.35     15.70 o 
  10   0   8      310.55      322.10     30.35 o 
  11   0   8       65.62       72.37     17.80 o 
  12   0   8      474.40      442.55     73.41 o 
  13   0   8        0.39       40.78     38.41 o 
  14   0   8        0.03       22.99     25.72 o 
 -19   1   8        5.24        5.96     10.88 o 
 -18   1   8       39.16       61.65     16.86 o 
 -17   1   8       14.11       27.49     12.87 o 
 -16   1   8        5.37        0.00     11.47 o 
 -15   1   8       82.00       92.06     14.77 o 
 -14   1   8      156.38      151.13     13.77 o 
 -13   1   8        1.05        0.00      6.76 o 
 -12   1   8       18.05       15.94      7.25 o 
 -11   1   8      155.64      164.49     17.74 o 
 -10   1   8       28.21       44.10      7.97 o 
  -9   1   8      219.71      212.43     13.13 o 
  -8   1   8      120.74      130.29     11.26 o 
  -7   1   8      249.24      276.76     15.70 o 
  -6   1   8        4.85       13.41      3.77 o 
  -5   1   8       57.76       75.95     11.04 o 
  -4   1   8      117.26      123.52     13.30 o 
  -3   1   8        0.03        3.29      5.66 o 
  -2   1   8       27.20       44.96     10.00 o 
  -1   1   8       87.39       79.55     12.95 o 
   0   1   8      102.10       92.32      7.33 o 
   1   1   8      956.62      995.58     28.32 o 
   2   1   8       54.10       85.49     11.41 o 
   3   1   8      115.98      131.15     11.06 o 
   4   1   8      323.92      310.22     19.28 o 
   5   1   8      186.20      185.94     15.45 o 
   6   1   8       34.74       44.65      8.08 o 
   7   1   8      528.43      509.70     24.31 o 
   8   1   8       42.86       58.96     10.56 o 
   9   1   8      143.28      154.75     19.77 o 
  10   1   8        0.07        0.00      8.99 o 
  11   1   8       87.06      107.91     19.63 o 
  12   1   8        2.85       22.29     16.81 o 
  13   1   8       10.25        0.00     11.20 o 
 -18   2   8        0.26        0.00     14.16 o 
 -17   2   8        1.24       16.81     14.88 o 
 -16   2   8        0.00        7.97     10.17 o 
 -15   2   8       10.03       24.27     12.32 o 
 -14   2   8        5.02        0.00     10.23 o 
 -13   2   8       50.36       44.52     16.49 o 
 -12   2   8        2.34       29.10     23.37 o 
 -11   2   8       25.36       51.42     15.47 o 
 -10   2   8       16.88       19.00      9.06 o 
  -9   2   8       76.36       77.83      8.28 o 
  -8   2   8       69.17       71.62      7.40 o 
  -7   2   8      368.31      342.63     15.03 o 
  -6   2   8       19.48       26.98      5.53 o 
  -5   2   8        1.76        1.11      5.43 o 
  -4   2   8       22.12       43.54     11.55 o 
  -3   2   8       27.02       57.99     15.07 o 
  -2   2   8        0.58       21.72     18.75 o 
  -1   2   8       22.26       25.04      8.31 o 
   0   2   8        0.01        6.49     10.34 o 
   1   2   8        0.50        0.00      5.06 o 
   2   2   8       10.72       19.75      8.75 o 
   3   2   8       59.96       54.92      7.74 o 
   4   2   8       42.97       52.42     12.25 o 
   5   2   8        0.40        0.00      8.16 o 
   6   2   8       45.33       36.73     14.93 o 
   7   2   8       96.79       96.85     16.26 o 
   8   2   8       74.39       83.65     15.83 o 
   9   2   8      161.15      184.77     23.58 o 
  10   2   8       77.76      116.05     19.53 o 
  11   2   8        7.24       26.66     12.25 o 
  12   2   8        3.20        8.50     12.14 o 
 -15   3   8        7.14        8.12     16.31 o 
 -14   3   8        0.77        8.11     15.07 o 
 -13   3   8        2.17       47.66     22.57 o 
 -12   3   8       18.34        9.31      8.69 o 
 -11   3   8       32.59       20.90     10.97 o 
 -10   3   8        0.21       12.02      8.48 o 
  -9   3   8        0.09        6.44      7.18 o 
  -8   3   8        0.31        0.00     10.56 o 
  -7   3   8       45.02       36.58      9.69 o 
  -6   3   8       60.15       64.90     11.15 o 
  -5   3   8        6.18        6.46     10.48 o 
  -4   3   8      229.52      213.72     15.02 o 
  -3   3   8        4.56       10.87      7.89 o 
  -2   3   8       52.88       61.08     12.33 o 
  -1   3   8       32.06       51.18     13.16 o 
   0   3   8       16.01        2.01      5.81 o 
   1   3   8        1.01        0.00      8.10 o 
   2   3   8        7.54        4.80      7.89 o 
   3   3   8        2.23        0.00      6.91 o 
   4   3   8       15.57       25.37     10.15 o 
   5   3   8        0.08       22.39     25.35 o 
   6   3   8        3.46        4.14      9.41 o 
   7   3   8        0.00        0.00      8.91 o 
   8   3   8        0.22        0.00      9.94 o 
   9   3   8        0.67        4.89     13.51 o 
  -8   4   8        2.17        4.73     10.74 o 
  -7   4   8       14.39       17.00     15.28 o 
  -6   4   8       11.13       29.55     15.80 o 
  -5   4   8        6.87        5.37     11.82 o 
  -4   4   8       62.98       34.20     16.86 o 
  -3   4   8      150.45      139.97     23.46 o 
  -2   4   8        0.23        0.00      9.97 o 
  -1   4   8      112.26      104.24     28.20 o 
   0   4   8        4.81       10.99     11.35 o 
   1   4   8        5.99       16.40     15.09 o 
   2   4   8        1.57        0.00     12.78 o 
   3   4   8        0.43       25.22     19.08 o 
 -19   1   9        3.38        0.00      9.76 o 
 -18   1   9        2.97        0.00     12.07 o 
 -17   1   9       16.33       19.34     12.51 o 
 -16   1   9       46.55       45.01     14.07 o 
 -15   1   9        8.14       10.04     10.28 o 
 -14   1   9        0.58        0.00      7.45 o 
 -13   1   9       17.34        8.13     10.36 o 
 -12   1   9       39.40       63.34     15.54 o 
 -11   1   9        1.23       71.71     22.73 o 
 -10   1   9      642.05      632.00     28.79 o 
  -9   1   9       43.35       59.25      8.66 o 
  -8   1   9       17.03       22.23      8.50 o 
  -7   1   9        1.30        2.76      7.08 o 
  -6   1   9      323.61      376.36     22.45 o 
  -5   1   9      325.55      357.71     19.59 o 
  -4   1   9      232.11      260.54     20.88 o 
  -3   1   9      114.82      111.43     12.88 o 
  -2   1   9       96.19      103.03     12.48 o 
  -1   1   9      423.49      415.60     22.00 o 
   0   1   9       22.47       40.80      9.56 o 
   1   1   9       65.16       68.95      7.43 o 
   2   1   9        0.00        9.77     13.35 o 
   3   1   9      143.62      142.95     12.72 o 
   4   1   9       59.52       71.52      9.88 o 
   5   1   9      129.44      122.46     12.25 o 
   6   1   9      560.29      524.33     36.69 o 
   7   1   9        0.70        1.70      8.64 o 
   8   1   9       25.05       18.85     11.05 o 
   9   1   9       94.66      104.72     19.05 o 
  10   1   9       51.74       48.98     14.90 o 
  11   1   9       67.62       72.25     19.20 o 
  12   1   9        0.99        8.56     14.27 o 
 -17   2   9        1.96        8.35     26.90 o 
 -16   2   9        1.30       15.49     12.20 o 
 -15   2   9        2.00        0.00      9.23 o 
 -14   2   9      104.17      124.42     18.98 o 
 -13   2   9        8.56        1.80      6.99 o 
 -12   2   9        0.53        4.22     11.03 o 
 -11   2   9       25.01       35.60     10.03 o 
 -10   2   9      174.35      161.22     13.97 o 
  -9   2   9       10.15       29.18     12.39 o 
  -8   2   9      378.26      383.80     23.07 o 
  -7   2   9      363.79      350.45     24.49 o 
  -6   2   9      165.40      158.95     21.24 o 
  -5   2   9      181.49      191.06     17.91 o 
  -4   2   9       86.38      103.04     14.11 o 
  -3   2   9        8.23        0.00      8.58 o 
  -2   2   9       14.74       44.80     12.05 o 
  -1   2   9       13.64       24.59     10.24 o 
   0   2   9       38.00       54.94     11.96 o 
   1   2   9      144.35      149.54     21.30 o 
   2   2   9       92.93       89.60     13.39 o 
   3   2   9       12.18       10.61      6.30 o 
   4   2   9       57.74       66.92     12.13 o 
   5   2   9       39.72       55.70     12.55 o 
   6   2   9      272.65      288.17     26.54 o 
   7   2   9       71.33       63.97     18.45 o 
   8   2   9       13.10        9.75     14.18 o 
   9   2   9      143.84      149.13     21.14 o 
  10   2   9       10.56       36.10     16.78 o 
  11   2   9       30.39       37.94     16.09 o 
 -14   3   9        0.00       12.68     18.59 o 
 -13   3   9       34.01       17.89     13.75 o 
 -12   3   9        6.43        0.00     11.18 o 
 -11   3   9        0.36       13.75     12.57 o 
 -10   3   9       11.22       25.91     17.80 o 
  -9   3   9        0.00        0.00     14.39 o 
  -8   3   9        0.86       21.68     13.97 o 
  -7   3   9       14.66        5.63     10.50 o 
  -6   3   9       13.61       15.69      9.45 o 
  -5   3   9       83.82       89.25     15.35 o 
  -4   3   9      211.95      173.36     19.07 o 
  -3   3   9       50.67       55.01     13.51 o 
  -2   3   9       10.51        2.87      8.13 o 
  -1   3   9        1.33       12.92     12.10 o 
   0   3   9       22.95       22.80     11.81 o 
   1   3   9        8.28       11.39      8.97 o 
   2   3   9       53.52       51.73     18.73 o 
   3   3   9       28.95       32.81     20.56 o 
   4   3   9       12.82        6.45     12.96 o 
   5   3   9        2.97       13.58     13.15 o 
   6   3   9       98.80       97.43     19.57 o 
   7   3   9        5.38       12.74     16.00 o 
   8   3   9       19.88       45.25     21.57 o 
  -7   4   9        0.49        3.70     14.54 o 
  -6   4   9        2.94        5.48     12.67 o 
  -5   4   9        4.30        8.35     12.55 o 
  -4   4   9        6.45        4.76     12.66 o 
  -3   4   9        0.01        8.44     14.32 o 
  -2   4   9        7.38       30.50     21.30 o 
  -1   4   9       58.01       40.14     16.97 o 
   0   4   9       17.78        9.95     13.95 o 
 -19   0  10       14.64      150.95    104.78 o 
 -18   0  10        9.66        4.87     13.52 o 
 -17   0  10       24.27       28.84     36.10 o 
 -16   0  10       80.78       78.98     20.27 o 
 -15   0  10        0.87        5.05     14.48 o 
 -14   0  10      244.12      243.92     27.98 o 
 -13   0  10      248.45      271.48     28.86 o 
 -12   0  10      712.47      724.79     46.10 o 
 -11   0  10      517.61      476.02     34.81 o 
 -10   0  10        0.90       12.36     20.30 o 
  -9   0  10        0.42        0.00     21.28 o 
  -8   0  10       34.48       50.16     12.64 o 
  -7   0  10      106.28      102.90     13.05 o 
  -6   0  10        0.52        6.36     10.90 o 
  -5   0  10      151.21      130.78      9.46 o 
  -4   0  10      174.57      178.31     14.33 o 
  -3   0  10        2.55       16.36     10.39 o 
  -2   0  10       81.45       79.87     26.76 o 
  -1   0  10      333.00      331.29     24.35 o 
   0   0  10      290.71      266.33     22.91 o 
   1   0  10      242.75      213.19     16.89 o 
   2   0  10      424.81      378.08     23.64 o 
   3   0  10     1037.53      934.40     44.89 o 
   4   0  10      195.90      202.93     29.07 o 
   5   0  10      957.77      804.25     45.30 o 
   6   0  10       74.87       96.18     16.99 o 
   7   0  10       20.08        0.05     27.51 o 
   8   0  10       22.64       11.52     15.55 o 
   9   0  10      191.98      183.83     33.55 o 
  10   0  10       65.12       77.59     40.42 o 
  11   0  10        0.96        4.89     19.55 o 
  12   0  10       35.00        8.54     33.45 o 
 -18   1  10        4.02       15.23     13.06 o 
 -17   1  10        5.70        6.96     11.14 o 
 -16   1  10       13.38       21.69     12.51 o 
 -15   1  10        3.54        0.87      9.16 o 
 -14   1  10       32.94       42.21     11.09 o 
 -13   1  10       33.86       62.37     11.33 o 
 -12   1  10       13.29       29.90     12.02 o 
 -11   1  10      133.34      145.03     14.31 o 
 -10   1  10       30.51       52.71     20.03 o 
  -9   1  10      401.49      361.36     26.30 o 
  -8   1  10      129.70       99.95     14.36 o 
  -7   1  10       12.37       14.26      8.59 o 
  -6   1  10       14.32       22.14      8.30 o 
  -5   1  10        0.95       10.65     11.77 o 
  -4   1  10      317.58      350.61     23.09 o 
  -3   1  10        4.52        0.00      7.26 o 
  -2   1  10        0.38        1.38     11.52 o 
  -1   1  10        0.97        0.00      8.73 o 
   0   1  10       35.11       38.89      9.04 o 
   1   1  10       23.53       38.36     10.82 o 
   2   1  10      332.50      336.17     23.10 o 
   3   1  10       32.99       33.25      8.53 o 
   4   1  10       71.55       78.86     14.25 o 
   5   1  10      230.41      218.97     17.10 o 
   6   1  10       14.70       32.13      9.79 o 
   7   1  10       73.71       60.00     11.39 o 
   8   1  10      231.50      317.69     41.95 o 
   9   1  10       40.21       33.48     14.38 o 
  10   1  10       21.41       46.56     15.85 o 
  11   1  10        1.19       13.28     13.76 o 
 -17   2  10        4.79       29.23     17.80 o 
 -16   2  10       26.47       53.43     24.63 o 
 -15   2  10        0.54        4.19     13.16 o 
 -14   2  10        3.75        0.00     12.12 o 
 -13   2  10       17.29       25.49     25.79 o 
 -12   2  10       26.81       30.56     14.72 o 
 -11   2  10        0.13        7.10     11.44 o 
 -10   2  10       13.90       14.44      8.04 o 
  -9   2  10       10.75       11.58      9.44 o 
  -8   2  10       93.66      130.82     15.82 o 
  -7   2  10      524.17      492.99     35.14 o 
  -6   2  10      121.36      147.48     18.29 o 
  -5   2  10       79.12       85.14     13.92 o 
  -4   2  10      106.83      112.73     16.37 o 
  -3   2  10      152.50      181.44     18.13 o 
  -2   2  10       17.22       40.32     12.08 o 
  -1   2  10      313.58      351.28     29.44 o 
   0   2  10        0.95        0.00     12.62 o 
   1   2  10       20.13       13.45      8.10 o 
   2   2  10        0.78        0.00      7.98 o 
   3   2  10      429.79      445.43     28.28 o 
   4   2  10       11.10       26.06     21.69 o 
   5   2  10       22.80       30.88     25.28 o 
   6   2  10        4.04       26.83     16.70 o 
   7   2  10      155.89      163.70     26.77 o 
   8   2  10       15.30       54.75     20.09 o 
   9   2  10       35.38       33.19     15.94 o 
  10   2  10       14.84       11.80     14.92 o 
 -13   3  10       14.42        8.18     12.19 o 
 -12   3  10       16.29        9.15     13.41 o 
 -11   3  10        3.48       13.28     14.18 o 
 -10   3  10       19.28       27.46     21.63 o 
  -9   3  10       68.02       86.28     19.23 o 
  -8   3  10        3.09        0.12     11.22 o 
  -7   3  10        0.17        8.25     11.21 o 
  -6   3  10       16.66       20.66     10.33 o 
  -5   3  10       85.60      120.30     20.38 o 
  -4   3  10      124.06      141.40     29.56 o 
  -3   3  10       33.20       42.36     22.63 o 
  -2   3  10       18.16       29.20     12.26 o 
  -1   3  10       23.47       46.96     12.30 o 
   0   3  10      110.45       95.48     15.47 o 
   1   3  10       24.73       20.04     13.54 o 
   2   3  10       35.79       25.60     16.14 o 
   3   3  10        1.72       38.88     18.83 o 
   4   3  10       35.76        1.68     11.99 o 
   5   3  10       23.42       41.42     19.65 o 
   6   3  10       30.59       12.42     17.04 o 
 -18   1  11        0.38        8.40     13.87 o 
 -17   1  11       23.09        7.56     13.29 o 
 -16   1  11        5.53        0.00     13.13 o 
 -15   1  11      257.18      287.04     30.33 o 
 -14   1  11        7.80       21.86     17.00 o 
 -13   1  11       77.33       55.02     16.51 o 
 -12   1  11      107.80      104.50     15.67 o 
 -11   1  11      115.87      121.52     16.81 o 
 -10   1  11        0.36        6.90      9.11 o 
  -9   1  11      542.67      488.40     28.65 o 
  -8   1  11       23.90       25.38     10.55 o 
  -7   1  11      166.55      186.67     18.33 o 
  -6   1  11       66.31       93.27     13.65 o 
  -5   1  11       34.77       33.41     10.61 o 
  -4   1  11        1.66        0.00      6.84 o 
  -3   1  11        3.38       11.14     11.21 o 
  -2   1  11        0.50        2.94     11.24 o 
  -1   1  11      286.47      302.36     28.15 o 
   0   1  11      222.20      183.03     17.71 o 
   1   1  11      919.30      873.02     39.21 o 
   2   1  11      232.43      221.03     20.47 o 
   3   1  11       13.98       11.68      7.91 o 
   4   1  11       15.66       36.20     22.80 o 
   5   1  11      219.76      194.50     19.64 o 
   6   1  11      127.36      122.85     14.32 o 
   7   1  11       33.02       47.96     13.88 o 
   8   1  11       52.98       66.61     18.75 o 
   9   1  11       47.94       66.56     19.56 o 
  10   1  11       30.16       20.21     16.49 o 
 -16   2  11        1.02       18.92     17.97 o 
 -15   2  11       22.83       30.97     17.60 o 
 -14   2  11       10.57        9.29     12.98 o 
 -13   2  11        2.03        0.00     11.31 o 
 -12   2  11        6.39        9.63     12.84 o 
 -11   2  11        7.30       15.49     17.03 o 
 -10   2  11       19.43       35.63     11.89 o 
  -9   2  11       20.60       16.20      9.67 o 
  -8   2  11        4.99        3.84      6.69 o 
  -7   2  11       84.12      110.18     16.31 o 
  -6   2  11       87.85       73.14     14.62 o 
  -5   2  11       14.61       13.24     13.54 o 
  -4   2  11       15.29       29.34     11.17 o 
  -3   2  11       58.08       73.37     14.87 o 
  -2   2  11       95.61      113.40     20.60 o 
  -1   2  11      165.57      166.51     18.11 o 
   0   2  11       80.34       64.90     13.54 o 
   1   2  11       16.11        6.50      8.31 o 
   2   2  11        0.26        3.46      8.24 o 
   3   2  11       18.60       14.19     10.48 o 
   4   2  11      121.68      114.74     21.96 o 
   5   2  11        1.30        3.48     12.34 o 
   6   2  11        4.16       12.74     14.51 o 
   7   2  11       38.48       40.78     18.12 o 
   8   2  11       20.87       12.83     15.09 o 
 -12   3  11       32.43       12.62     14.63 o 
 -11   3  11        0.98        0.00     14.84 o 
 -10   3  11      114.19      109.41     23.67 o 
  -9   3  11        3.10        9.14     13.22 o 
  -8   3  11       10.41        7.02     13.47 o 
  -7   3  11       13.75       42.60     20.62 o 
  -6   3  11       38.54       27.74     12.55 o 
  -5   3  11        0.03       15.97     16.99 o 
  -4   3  11       43.02       39.27     12.94 o 
  -3   3  11       11.11       19.79     10.97 o 
  -2   3  11       40.78       22.21     11.57 o 
  -1   3  11       14.21       16.88     12.08 o 
   0   3  11        3.17        7.97     11.24 o 
   1   3  11        0.23        0.00     13.58 o 
   2   3  11       40.90       37.05     18.03 o 
   3   3  11       91.62      117.23     25.37 o 
   4   3  11       73.22       78.63     24.23 o 
 -18   0  12        6.08        0.00     20.41 o 
 -17   0  12       31.85       57.15     21.51 o 
 -16   0  12       37.49        6.52     19.59 o 
 -15   0  12       46.53       31.43     28.94 o 
 -14   0  12        0.02        4.30     11.35 o 
 -13   0  12      319.24      318.57     30.70 o 
 -12   0  12      868.93      809.72     48.44 o 
 -11   0  12      201.30      163.99     22.27 o 
 -10   0  12      411.30      386.64     45.45 o 
  -9   0  12       79.85       95.73     30.12 o 
  -8   0  12      193.74      159.13     33.94 o 
  -7   0  12       24.68       77.61     26.30 o 
  -6   0  12      342.14      342.02     48.13 o 
  -5   0  12        9.03       37.79     21.98 o 
  -4   0  12        4.09        0.00     14.82 o 
  -3   0  12        2.22       17.54     20.28 o 
  -2   0  12     1451.04     1581.96    111.57 o 
  -1   0  12        7.22        0.00     16.59 o 
   0   0  12       10.25        2.08     16.38 o 
   1   0  12      142.59      200.97     47.06 o 
   2   0  12      531.64      483.20     29.76 o 
   3   0  12       89.77       83.14     16.01 o 
   4   0  12      383.87      370.30     39.65 o 
   5   0  12       14.93       48.06     28.10 o 
   6   0  12      319.24      263.54     37.82 o 
   7   0  12       52.64       69.85     17.85 o 
   8   0  12        0.14        0.00     25.14 o 
   9   0  12       50.71       29.43     21.20 o 
 -17   1  12        4.43        9.37     13.67 o 
 -16   1  12       70.89       97.94     22.37 o 
 -15   1  12       84.45       90.00     19.83 o 
 -14   1  12        4.78       15.28     12.58 o 
 -13   1  12       47.40       89.62     14.68 o 
 -12   1  12        0.15        3.26     11.77 o 
 -11   1  12        1.07        0.00      8.61 o 
 -10   1  12       57.61       62.34     12.46 o 
  -9   1  12      187.80      176.57     18.78 o 
  -8   1  12       37.84       46.60     12.64 o 
  -7   1  12        0.70        0.00      7.55 o 
  -6   1  12       11.98       13.24      8.95 o 
  -5   1  12      338.41      322.66     22.61 o 
  -4   1  12       91.76       89.90     17.67 o 
  -3   1  12      224.62      210.63     17.03 o 
  -2   1  12      133.57      124.44     14.19 o 
  -1   1  12      282.86      259.14     26.81 o 
   0   1  12       29.86       19.14     13.39 o 
   1   1  12        2.14       56.27     17.03 o 
   2   1  12       40.65       72.96     15.08 o 
   3   1  12      114.32      120.77     14.59 o 
   4   1  12        4.40        3.52      8.83 o 
   5   1  12       15.66       21.75     13.18 o 
   6   1  12       37.16       15.53     13.35 o 
   7   1  12        3.18       29.61     16.07 o 
   8   1  12       12.42       42.23     17.76 o 
 -15   2  12        3.71        0.00     11.41 o 
 -14   2  12        0.20        6.59     13.16 o 
 -13   2  12       15.95       33.19     15.74 o 
 -12   2  12       18.59       11.01     11.51 o 
 -11   2  12        0.61        2.72     11.36 o 
 -10   2  12       17.69       20.63     10.22 o 
  -9   2  12       41.25       33.80     20.22 o 
  -8   2  12        8.72       13.10     11.19 o 
  -7   2  12       24.15       16.51     13.63 o 
  -6   2  12      121.72      112.08     16.98 o 
  -5   2  12       37.33       50.35     16.72 o 
  -4   2  12       18.83       29.92     11.68 o 
  -3   2  12        6.95        0.00      8.13 o 
  -2   2  12       69.64      101.82     22.67 o 
  -1   2  12       40.23       49.91     12.85 o 
   0   2  12      300.79      304.53     25.51 o 
   1   2  12        2.30       10.66     15.24 o 
   2   2  12        0.82       17.29     11.64 o 
   3   2  12       22.45       19.99     13.98 o 
   4   2  12       63.44       71.46     17.96 o 
   5   2  12        2.23       11.15     13.54 o 
   6   2  12        0.03       16.67     15.93 o 
   7   2  12       43.08       44.42     19.69 o 
 -11   3  12        1.23       25.70     17.22 o 
 -10   3  12        2.90        0.00     15.89 o 
  -9   3  12        9.63        5.82     12.19 o 
  -8   3  12        0.05       21.84     18.71 o 
  -7   3  12        5.94       14.29     13.43 o 
  -6   3  12       16.68       48.43     17.79 o 
  -5   3  12       71.62       87.62     16.58 o 
  -4   3  12        0.05       29.00     20.43 o 
  -3   3  12       90.56       92.18     18.06 o 
  -2   3  12        3.58        0.14      9.48 o 
  -1   3  12       22.68       35.79     18.13 o 
   0   3  12        2.40       37.49     36.63 o 
   1   3  12       23.17       45.17     32.03 o 
   2   3  12       60.16       64.53     22.19 o 
 -16   1  13       16.74       35.22     19.18 o 
 -15   1  13       44.64       42.06     17.23 o 
 -14   1  13      123.23      151.62     24.25 o 
 -13   1  13       66.07       63.80     15.67 o 
 -12   1  13       82.34       77.72     14.29 o 
 -11   1  13       63.41       93.18     16.06 o 
 -10   1  13        8.48       19.79     15.04 o 
  -9   1  13        0.28        0.00     10.26 o 
  -8   1  13        1.22        7.39      8.25 o 
  -7   1  13       46.04       54.40     16.86 o 
  -6   1  13        5.51        0.00      9.26 o 
  -5   1  13       21.68       17.52     13.44 o 
  -4   1  13      169.51      135.47     14.63 o 
  -3   1  13        6.17        8.75      8.00 o 
  -2   1  13       57.32       46.95     10.90 o 
  -1   1  13        5.38        7.62      7.97 o 
   0   1  13       59.58       53.57     12.50 o 
   1   1  13      118.40      129.55     22.75 o 
   2   1  13       67.92       66.69     12.74 o 
   3   1  13       90.10       82.45     13.39 o 
   4   1  13       84.57       99.41     15.24 o 
   5   1  13       31.11       33.13     15.75 o 
   6   1  13       18.86       40.73     17.42 o 
   7   1  13        1.14        0.00     15.78 o 
 -14   2  13        5.51       16.42     13.87 o 
 -13   2  13        3.67       30.46     16.27 o 
 -12   2  13       12.51        8.99     12.00 o 
 -11   2  13        2.21       17.97     13.97 o 
 -10   2  13        5.26        6.34     11.09 o 
  -9   2  13        9.39        8.15     10.54 o 
  -8   2  13      125.81      122.65     18.21 o 
  -7   2  13        3.18        0.00      9.29 o 
  -6   2  13        7.19        2.37      9.55 o 
  -5   2  13        1.88       14.28     13.61 o 
  -4   2  13       86.34      111.01     25.60 o 
  -3   2  13      230.58      241.34     23.20 o 
  -2   2  13      137.17      138.94     18.31 o 
  -1   2  13        2.46       21.91     13.96 o 
   0   2  13      150.73      148.23     19.12 o 
   1   2  13       94.79      121.01     18.96 o 
   2   2  13        1.02       12.51     13.73 o 
   3   2  13        0.40        0.00     12.64 o 
   4   2  13        6.54       31.11     17.78 o 
   5   2  13       17.76       33.31     18.27 o 
  -8   3  13        0.14       20.20     16.25 o 
  -7   3  13        7.99        0.00     17.96 o 
  -6   3  13       65.82       74.52     19.81 o 
  -5   3  13       10.46       28.23     16.56 o 
  -4   3  13       32.73       28.71     14.78 o 
  -3   3  13       96.12       95.94     19.87 o 
  -2   3  13       19.54       12.89     15.15 o 
  -1   3  13       17.83       12.28     14.87 o 
 -16   0  14        6.31        0.00     17.52 o 
 -15   0  14       31.58       33.43     25.66 o 
 -14   0  14       50.82       79.00     35.75 o 
 -13   0  14       13.49       33.04     24.64 o 
 -12   0  14        3.29       29.98     24.55 o 
 -11   0  14      170.62      148.38     37.21 o 
 -10   0  14       44.53       25.01     22.89 o 
  -9   0  14       55.38       78.44     28.95 o 
  -8   0  14       21.87        0.00     22.10 o 
  -7   0  14        9.81        0.00     34.54 o 
  -6   0  14      237.58      191.59     36.69 o 
  -5   0  14      572.47      577.35     74.89 o 
  -4   0  14       46.83       27.67     26.68 o 
  -3   0  14       92.10      107.36     32.78 o 
  -2   0  14        8.39       13.66     18.94 o 
  -1   0  14      110.07      116.74     31.83 o 
   0   0  14        0.27       24.14     48.33 o 
   1   0  14       51.56       55.48     24.74 o 
   2   0  14      157.83      150.70     33.36 o 
   3   0  14        0.30       19.99     21.64 o 
   4   0  14        0.36       17.99     30.39 o 
   5   0  14        0.03        0.00     21.86 o 
   6   0  14      106.11       74.16     27.74 o 
 -15   1  14       37.49       25.23     20.79 o 
 -14   1  14       91.02       67.02     29.62 o 
 -13   1  14       16.00       10.15     13.47 o 
 -12   1  14        0.02        2.42     13.47 o 
 -11   1  14       14.35       45.93     20.25 o 
 -10   1  14        2.05       22.02     21.79 o 
  -9   1  14       17.58       67.01     22.47 o 
  -8   1  14      195.45      186.51     26.35 o 
  -7   1  14       25.76       10.67     13.32 o 
  -6   1  14       14.09       12.41     14.60 o 
  -5   1  14        2.69       26.21     15.22 o 
  -4   1  14      124.68      133.27     21.61 o 
  -3   1  14       59.40       34.86     16.27 o 
  -2   1  14       83.83       72.76     21.33 o 
  -1   1  14       16.51       33.14     16.95 o 
   0   1  14       72.74      100.14     21.45 o 
   1   1  14        0.03        4.07     19.75 o 
   2   1  14        3.24        6.92     12.47 o 
   3   1  14        1.66        0.00      9.62 o 
   4   1  14        0.57        4.74     11.37 o 
   5   1  14        3.56        0.00     19.76 o 
 -12   2  14       15.68        2.13     11.74 o 
 -11   2  14       36.08       28.41     16.19 o 
 -10   2  14        0.28        0.00     10.25 o 
  -9   2  14        0.00       15.76     11.08 o 
  -8   2  14       13.40       10.66     10.91 o 
  -7   2  14       99.41      103.41     16.92 o 
  -6   2  14       10.04       20.60     11.69 o 
  -5   2  14       18.58       38.32     13.42 o 
  -4   2  14       33.42       29.97     13.34 o 
  -3   2  14       22.05       11.92     10.31 o 
  -2   2  14        7.29       31.16     14.40 o 
  -1   2  14       30.65       33.98     13.45 o 
   0   2  14        9.99       26.22     20.06 o 
   1   2  14      134.71      111.68     22.84 o 
   2   2  14       28.65       20.12     15.33 o 
 -13   1  15        2.50        1.65     13.24 o 
 -12   1  15        4.21       24.11     16.95 o 
 -11   1  15       13.98       27.69     17.63 o 
 -10   1  15       21.45       19.13     16.23 o 
  -9   1  15       70.76       48.09     24.42 o 
  -8   1  15        8.75       18.41     13.98 o 
  -7   1  15        9.97        3.38     18.44 o 
  -6   1  15       67.70       68.30     19.52 o 
  -5   1  15       14.36       14.15     20.81 o 
  -4   1  15        1.23        3.54     12.51 o 
  -3   1  15        2.40        0.00     15.44 o 
  -2   1  15       46.64       72.11     21.41 o 
  -1   1  15      156.43      185.57     28.29 o 
   0   1  15        6.37       14.56     13.86 o 
   1   1  15        5.24       13.75     14.18 o 
   2   1  15        0.58       16.21     14.42 o 
   3   1  15       49.57       69.45     23.67 o 
 -10   2  15       19.04       19.61     18.45 o 
  -9   2  15        3.13       16.85     29.77 o 
  -8   2  15        6.20        0.00     10.17 o 
  -7   2  15       13.31        4.18      8.96 o 
  -6   2  15        0.00        0.00     10.65 o 
  -5   2  15        1.80       18.60     15.72 o 
  -4   2  15       13.08       32.58     17.16 o 
  -3   2  15       18.56        8.32     14.30 o 
  -2   2  15        3.24       31.35     35.96 o 
  -1   2  15        7.50        0.00     13.47 o 
 -12   0  16       40.54       12.22     58.76 o 
 -11   0  16        0.34       15.11     23.89 o 
 -10   0  16       32.56       96.53     42.79 o 
  -9   0  16       50.08       53.21     27.35 o 
  -8   0  16       17.51       52.49     31.29 o 
  -7   0  16        4.85        0.00     21.20 o 
  -6   0  16       11.73       28.06     30.82 o 
  -5   0  16        6.70       20.31     25.30 o 
  -4   0  16      239.85      190.17     45.61 o 
  -3   0  16       19.87       74.32     30.23 o 
  -2   0  16        7.83       15.13     21.65 o 
  -1   0  16        0.03        5.37     31.14 o 
   0   0  16       19.19       43.71     41.29 o 
   1   0  16       77.15      102.49     30.29 o 
 -11   1  16       11.06       14.25     14.80 o 
 -10   1  16        1.62        1.71     14.43 o 
  -9   1  16       11.46       21.55     16.14 o 
  -8   1  16       17.83       20.39     16.68 o 
  -7   1  16      127.45      157.58     27.82 o 
  -6   1  16       10.03       33.25     18.01 o 
  -5   1  16       11.53       25.60     19.78 o 
  -4   1  16        0.00        9.03     14.06 o 
  -3   1  16        7.08       22.62     16.55 o 
  -2   1  16       22.61       46.49     18.86 o 
  -1   1  16        0.84       40.85     26.35 o 
                                                 
